# Supplementary material for: Accuracy and Agreement of a 45 mg Versus a 75 mg 13C-Urea Breath Test for the Diagnosis of Helicobacter pylori Infection in Adults: A Randomized Crossover Trial
Source: Diagnostics (Basel). 2026 May 21;16(10):1567. doi: 10.3390/diagnostics16101567 (PMC13205361; doi:10.3390/diagnostics16101567)
Supplement: Supplementary file 1 [file diagnostics-16-01567-s001.zip]

Archive with 1 entries (1 files):
- diagnostics-4240039-supplementary.pdf
